# Supplementary material for: Co-Cultures of Lactobacillus acidophilus and Bacillus subtilis Enhance Mucosal Barrier by Modulating Gut Microbiota-Derived Short-Chain Fatty Acids
Source: Nutrients. 2022 Oct 25;14(21):4475. doi: 10.3390/nu14214475 (PMC9657225; doi:10.3390/nu14214475)
Supplement: Supplementary file 1 [file nutrients-14-04475-s001.zip]

Archive with 1 entries (1 files):
- nutrients-1948411-supplementary.pdf
